# Supplementary material for: Black and White: Modified Black-Bottom Containers for Mass Egg Collection of Wolbachia-Infected Aedes aegypti
Source: Insects. 2026 Apr 2;17(4):387. doi: 10.3390/insects17040387 (PMC13115564; doi:10.3390/insects17040387)
Supplement: Supplementary file 1 [file insects-17-00387-s001.zip]

Archive with 1 entries (1 files):
- insects-4209934-supplementary.pdf
